# Supplementary material for: Synthesis of Metalorganic Copolymers Containing Various Contorted Units and Iron(II) Clathrochelates with Lateral Butyl Chains: Conspicuous Adsorbents of Lithium Ions and Methylene Blue
Source: Polymers (Basel). 2022 Aug 19;14(16):3394. doi: 10.3390/polym14163394 (PMC9412635; doi:10.3390/polym14163394)
Supplement: Supplementary file 1 [file polymers-14-03394-s001.zip]

Archive with 1 entries (1 files):
- polymers-1883481-supplementary.pdf
